# Supplementary material for: Phosphatidylserine synthase in the endoplasmic reticulum of Toxoplasma is essential for its lytic cycle in human cells
Source: J Lipid Res. Author manuscript; Available in PMC 2024 Jun 14. (PMC11166882; doi:10.1016/j.jlr.2024.100535)
Supplement: Supplementary Material [file EMS196775-supplement-Supplementary_Material.zip]

Archive with 3 entries (3 files):
- 1-s2.0-S0022227524000403-mmc3.xlsx
- 1-s2.0-S0022227524000403-mmc1.pdf
- 1-s2.0-S0022227524000403-mmc2.xlsx
