# Supplementary material for: Phosphatidylserine synthase in the endoplasmic reticulum of Toxoplasma is essential for its lytic cycle in human cells
Source: J Lipid Res. Author manuscript; Available in PMC 2024 Jun 14. (PMC11166882; doi:10.1016/j.jlr.2024.100535)
Supplement: Supplementary Material [file EMS196775-supplement-Supplementary_Material.zip › 1-s2.0-S0022227524000403-mmc3.xlsx]

## Sheet: Auxin_Bsamples_phospholipids
Alignment ID	Metabolite name	Ontology	BM_01_neg	BM_02_neg	BM_03_neg	BM_04_neg	BM_05_neg	BM_06_neg	BM_07_neg	BM_08_neg	BM_09_neg	BM_10_neg	BP_01_neg	BP_02_neg	BP_03_neg	BP_04_neg	BP_05_neg	BP_06_neg	BP_07_neg	BP_08_neg	BP_09_neg	BP_10_neg
			TgPSS-AID-3HA (IAA+) - Sample.1	TgPSS-AID-3HA (IAA+) - Sample.2	TgPSS-AID-3HA (IAA+) - Sample.3	TgPSS-AID-3HA (IAA+) - Sample.4	TgPSS-AID-3HA (IAA+) - Sample.5	TgPSS-AID-3HA (IAA-) - Sample.1	TgPSS-AID-3HA (IAA-) - Sample.2	TgPSS-AID-3HA (IAA-) - Sample.3	TgPSS-AID-3HA (IAA-) - Sample.4	TgPSS-AID-3HA (IAA-) - Sample.5	Parental (IAA+) - Sample.1	Parental (IAA+) - Sample.2	Parental (IAA+) - Sample.3	Parental (IAA+) - Sample.4	Parental (IAA+) - Sample.5	Parental (IAA-) - Sample.1	Parental (IAA-) - Sample.2	Parental (IAA-) - Sample.3	Parental (IAA-) - Sample.4	Parental (IAA-) - Sample.5
609	EPC 18:1;O2/14:0	EPC	0.0115237	0.0134301	0.0154504	0.0116503	0.0099924	0.0381888	0.0458158	0.0397026	0.0291416	0.070696	0.0441864	0.0428032	0.0139388	0.0226367	0.0236297	0.03613	0.0354596	0.0274016	0.0340522	0.0445415
626	EPC 33:1;O2	EPC	0.00495189	0.00710763	0.00658141	0.00384518	0.00235848	0.0166585	0.012621	0.0142227	0.0116435	0.0229781	0.014244	0.0153959	0.00803988	0.00836437	0.00817168	0.0161624	0.0187531	0.0131813	-0.000277168	0.0234735
667	EPC 18:1;O2/16:0	EPC	5.26518	6.18035	6.23976	5.19473	4.92131	12.6029	14.3759	13.0667	11.3402	14.8456	14.2153	12.9277	9.81613	11.7704	14.8131	13.0581	12.3169	13.1022	11.1257	14.2972
668	EPC 18:0;O2/16:0	EPC	0.0430622	0.100321	0.0681809	0.0440162	0.0392643	0.355924	0.528585	0.273624	0.262328	1.05229	0.639145	0.545013	0.250691	0.265175	0.224956	0.480392	0.63573	0.378909	0.359774	0.896191
683	Ether-PtdEtn 16:1_16:0	Ether-PtdEtn	0.0715187	0.0631336	0.0337692	0.0245284	0.0950767	0.0588839	0.069496	0.0481925	0.0394753	0.10834	0.0196816	0.0296221	0.0393798	0.0287179	0.0141085	0.0392926	0.0197546	0.0217752	0.0391012	0.0349458
687	EPC 21:0;O2/13:0;O	EPC	0.0220671	0.0229098	0.0219796	0.0278305	0.0271508	0.122625	0.127604	0.120369	0.115408	0.160907	0.163855	0.0758402	0.0714413	0.0884455	0.0969129	0.101485	0.134326	0.124028	0.134182	0.144955
704	EPC 36:2;O2	EPC	0.00397627	0.0140164	0.00906114	0.00319122	0.00496074	0.022221	0.0260915	0.0174664	0.0140367	0.0611264	0.0315678	0.0242186	0.0216083	0.0143448	0.0220239	0.0222411	0.0232739	0.0180187	0.0245078	0.0345018
709	PtdEtn 14:0_18:1	PtdEtn	0.0100696	0.0200058	0.0234268	0.0160674	0.0203088	0.0527593	0.0529341	0.0519536	0.0429071	0.0805036	0.0594038	0.0818497	0.0543294	0.0538073	0.0617948	0.0622049	0.0635864	0.0506348	0.0647309	0.0809226
713	PtdEtn 16:0_16:0	PtdEtn	0.0764671	0.0927007	0.0865191	0.105567	0.0789754	0.0814021	0.119466	0.106303	0.0883722	0.0914537	0.117086	0.101262	0.0739038	0.0824249	0.120864	0.0812136	0.0884424	0.106246	0.103094	0.0952356
718	PtdGro 14:0_16:0	PtdGro	0.0656982	0.0951096	0.0664111	0.0368094	0.0758168	0.259727	0.213662	0.175441	0.0622791	0.282218	0.190619	0.103642	0.107791	0.0622593	0.048913	0.169865	0.145725	0.084112	0.123401	0.137675
725	Ether-PtdEtn 16:1_18:1	Ether-PtdEtn	0.166898	0.151607	0.141938	0.116078	0.187118	0.127296	0.145159	0.107015	0.0870879	0.121273	0.0904146	0.124541	0.158436	0.144451	0.107676	0.124319	0.116347	0.0964305	0.137025	0.127548
726	Ether-PtdEtn 18:1_16:0	Ether-PtdEtn	0.277501	0.263617	0.146511	0.128967	0.355041	0.181942	0.206926	0.0746713	0.173077	0.252726	0.0831848	0.0951573	0.0727476	0.0867496	0.00834201	0.155604	0.13375	0.115132	0.125527	0.0980771
736	PtdEtn 16:1_18:2	PtdEtn	0.0158466	0.0176044	0.019007	0.0131225	0.0115119	0.0676808	0.0618177	0.0443666	0.0530794	0.0737434	0.0581455	0.0575715	0.041446	0.0422549	0.0264546	0.0440998	0.0530914	0.0405226	0.0434969	0.0560989
739	PtdEtn 16:0_18:2	PtdEtn	0.20829	0.22132	0.260651	0.175182	0.17749	0.888618	0.907984	0.836792	0.926022	1.34518	1.1956	1.00727	0.796618	0.981016	0.687303	1.0618	1.24552	0.983553	0.81845	1.30678
741	PtdEtn 16:0_18:1	PtdEtn	0.324713	0.314143	0.299968	0.235421	0.242374	0.824512	0.806104	0.62678	0.618507	1.36364	1.31651	1.32002	0.94114	0.8144	0.66067	1.0736	1.18225	1.06782	1.12114	1.41753
746	PtdGro 14:0_18:1	PtdGro	0.0180144	0.0309111	0.0128035	0.013375	0.0157722	0.028332	0.030806	0.0164013	0.0136192	0.0404015	-1.34036e-06	0.0147337	0.0132987	0.00982874	0.0140747	0.0160891	0.0216514	0.0172712	0.0166756	0.0184864
747	PtdGro 16:0_16:1	PtdGro	0.131713	0.300953	0.201764	0.100025	0.131615	0.239781	0.244392	0.147782	0.163313	0.424327	0.216743	0.159861	0.104636	0.128935	0.113989	0.162856	0.239287	0.185627	0.134622	0.208164
750	Ether-PtdEtn 16:1_20:5	Ether-PtdEtn	0.186411	0.131003	0.185739	0.167984	0.13206	0.0583487	0.0427518	0.0375337	0.0374624	0.0187692	0.0510191	0.0608117	0.124936	0.121714	0.0948727	0.077243	0.0678306	0.0650757	0.0947247	0.0543019
753	Ether-PtdEtn 16:1_20:4	Ether-PtdEtn	0.626969	0.416098	0.471738	0.458751	0.455269	0.307801	0.207766	0.213583	0.230877	0.12079	0.310438	0.622303	1.05321	0.727663	0.506388	0.543275	0.480394	0.511925	0.51979	0.421099
758	Ether-PtdEtn 18:2_18:1	Ether-PtdEtn	0.125373	0.0995547	0.112508	0.0199941	0.0904031	0.0324096	0.00537045	0.0134196	0.0138805	0.0130546	0.00658069	0.00565241	0.0142132	0.0185436	0.00687015	0.00848683	0.0449513	0.0134092	0.00619839	0.00861756
761	PtdEtn 17:1_18:1	PtdEtn	0.0169205	0.0169876	0.0148695	0.0178439	0.0134172	0.031532	0.0382628	0.0305525	0.0335778	0.0585407	0.0376062	0.0476273	0.0350811	0.0416718	0.0422305	0.0384783	0.0417377	0.03519	0.0396011	0.0539729
762	Ether-PtdEtn 18:1_18:1	Ether-PtdEtn	0.414233	0.445742	0.39148	0.222225	0.365525	0.204848	0.158328	0.072242	0.033637	0.242196	0.117364	0.172449	0.2256	0.180167	0.0413315	0.238883	0.194826	0.128997	0.18352	0.208763
774	PtdCho 14:0_14:0	PtdCho	0.346477	0.660346	0.49056	0.316862	0.32184	0.539609	0.586434	0.420802	0.463402	0.95675	0.608736	0.413927	0.250524	0.307982	0.266586	0.458188	0.54781	0.400595	0.371164	0.583254
781	PtdEtn 16:0_20:4	PtdEtn	0.0382177	0.0477863	0.0554088	0.0518513	0.027704	0.0303048	0.0202668	0.0141597	0.0157416	0.0333868	0.0346272	0.0746563	0.0709653	0.0674157	0.0549177	0.0428808	0.0572765	0.0595609	0.0353543	0.0497982
783	PtdEtn 18:1_18:2	PtdEtn	0.324863	0.702044	0.589653	0.296838	0.269865	2.92732	2.77521	2.43976	2.4482	3.47004	2.65836	2.54171	2.05153	2.26353	2.3806	2.58003	3.02406	2.76037	2.48826	2.85592
784	EPC 39:3;O3	EPC	1.30468	1.76609	1.80364	1.08817	1.49318	0.218338	0.222562	0.292449	0.158351	0.241942	0.22192	0.271414	0.356561	0.333027	0.182674	0.322796	0.267607	0.24842	0.266296	0.291321
786	PtdEtn 18:1_18:1	PtdEtn	0.147348	0.224467	0.158704	0.098943	0.112809	0.466819	0.504323	0.38451	0.332885	0.57911	0.563597	0.479846	0.401676	0.381878	0.450274	0.479141	0.662346	0.463396	0.499597	0.643651
791	PtdEtn 18:0_18:1	PtdEtn	3.86536	4.06805	3.92914	2.9979	4.01118	2.54407	1.93592	1.13012	1.19737	2.09281	1.73009	2.72418	3.3682	2.92644	1.30187	2.62656	2.63069	2.34127	2.33441	2.81996
795	Ether-PtdEtn 16:1_22:6	Ether-PtdEtn	0.442111	0.37783	0.519493	0.267795	0.426715	0.27749	0.166116	0.0869558	0.0859855	0.114862	0.283636	0.502891	0.67632	0.463064	0.179825	0.447984	0.480776	0.316306	0.362719	0.414719
797	PtdGro 16:0_18:1	PtdGro	0.0478439	0.0435754	0.0434912	0.0472895	0.0508751	0.0436563	0.0348533	0.025293	0.000575665	0.0750352	-2.47377e-05	0.0323708	0.0224455	0.0339073	0.0219191	0.0301327	0.0325846	0.0326446	-4.61947e-06	0.0477726
799	SM 33:1;O2	SM	0.0452963	0.0327716	0.0253138	0.0235417	0.0452316	0.0472932	0.0351974	0.0214577	0.0171351	0.0260344	0.0264682	0.0460058	0.0851675	0.0394366	0.0188981	0.0467701	0.0286148	0.029963	-0.00101384	0.0351359
803	Ether-PtdEtn 18:2_20:4	Ether-PtdEtn	1.64673	1.93953	1.44618	1.62129	1.31928	0.990884	0.596257	0.470916	0.545403	0.459995	0.965982	1.89912	2.5349	2.22903	1.34611	1.91266	1.62007	1.42954	1.78784	1.29029
805	PtdCho 14:0_15:0	PtdCho	0.0762087	0.12543	0.111162	0.0707393	0.0766699	0.0688859	0.0835495	0.0707381	0.056606	0.0886018	0.0816762	0.0769118	0.0515718	0.0445783	0.0598552	0.0619185	0.0734652	0.0532236	0.046282	0.0714552
807	Ether-PtdEtn 18:1_20:4	Ether-PtdEtn	5.34379	5.04588	5.62187	4.93979	4.42883	3.15738	2.70116	1.94187	1.67168	2.00741	2.76897	4.51645	5.96678	5.2396	3.60406	4.57918	4.08936	3.68972	4.20295	4.3232
809	Ether-PtdEtn 18:1_20:3	Ether-PtdEtn	0.0715605	0.0534023	0.075708	0.0517528	0.0598378	0.0291622	0.00926369	0.00331839	0.0128998	0.0182793	0.0269726	0.043988	0.072646	0.0564319	0.0129764	0.0496155	0.0287201	0.0360382	0.0447346	0.0352922
812	PtdSer 34:2	PtdSer	0.00265626	0.00523988	0.00218284	0.00126793	0.000949807	0.0170262	0.014321	0.00642876	0.00456385	0.0195625	0.0188364	0.0181085	0.00929876	0.0149136	0.00641618	0.0117595	0.0218263	0.0154822	0.0101975	0.0229566
816	SM 21:2;O2/13:0	SM	0.159741	0.111775	0.0731371	0.0443887	0.124504	0.0954271	0.0715002	0.050546	0.0466723	0.0779111	0.0482522	0.0705588	0.0986537	0.0824667	0.0236374	0.0984349	0.0773543	0.0585681	0.0778973	0.0862494
817	PtdEtn 18:2_20:5	PtdEtn	0.00746589	0.00260701	0.00689923	0.00654468	0.0026659	0.0313224	0.0324071	0.0395532	0.0368105	0.0339755	0.0395247	-1.0472e-05	0.021782	0.0285634	0.0368822	0.0234293	0.0218126	0.0339314	0.0415398	0.0259639
818	PtdSer 16:0_18:1	PtdSer	0.0255688	0.0229008	0.0133804	0.0124643	0.0245356	0.0317721	0.0168046	0.00882567	0.0113487	0.0221426	0.0458692	0.0354382	0.0499508	0.0265799	0.014793	0.0217223	0.0279045	0.025295	0.0172198	0.048692
825	SM 33:2;3O	SM	0.134272	0.133858	0.110713	0.0698315	0.148128	0.0334325	0.0145315	0.030921	0.0161979	0.023776	0.0237012	0.0332684	0.038742	0.0305126	0.0220617	0.0346056	0.0161172	0.0236031	0.0435866	0.0289233
826	SM 18:1;O2/16:0	SM	4.91137	1.81379	2.37838	3.26102	3.5558	2.99783	1.91305	2.39388	2.13466	1.40333	1.90393	2.40209	4.50312	3.33845	2.26571	3.38482	2.03457	2.61999	4.18615	1.99442
828	PtdEtn 18:2_20:4	PtdEtn	0.135784	0.180864	0.152062	0.0921332	0.0953037	0.889708	0.869384	0.76612	0.733967	1.6379	1.03383	0.748032	0.482873	0.537644	0.36767	0.734994	0.822305	0.556318	0.568816	0.860929
829	PtdCho 14:0_16:1	PtdCho	0.0703694	0.0786643	0.0803583	0.0611394	0.0623939	0.189034	0.211222	0.123995	0.105296	0.289849	0.226792	0.139237	0.105798	0.102619	0.10214	0.160125	0.209703	0.13233	0.115792	0.200169
830	Ether-PtdCho-15:1_16:0	Ether-PtdCho	0.0949069	0.0640547	0.0783935	0.0784378	0.0782205	0.0471218	0.0316457	0.0156791	0.0141773	0.0103931	0.0294861	0.0429301	0.069203	0.0663386	0.00196722	0.0264586	0.0453152	0.0485733	0.0474283	0.0458962
831	Ether-PtdCho-15:1_16:0.1	Ether-PtdCho	0.0834425	0.0903316	0.0983933	0.0879864	0.104934	0.0466723	0.0424303	0.0375796	0.0256658	0.0246128	0.0202942	0.031815	0.0542791	0.0486637	0.030389	0.0449593	0.0285417	0.0321097	0.0463427	0.0349138
835	PtdEtn 18:1_20:4	PtdEtn	0.106115	0.182522	0.118703	0.0572746	0.0762488	0.958844	0.904325	0.731718	0.718248	1.75471	1.49114	0.899128	0.722856	0.667167	0.527265	0.982584	1.04869	0.627378	0.689239	1.0489
837	PtdCho 14:0_16:0	PtdCho	9.39046	7.45968	8.51951	11.8471	9.76246	9.09894	10.2217	13.5909	11.2714	7.95281	10.3343	9.58179	9.67242	10.5275	14.5046	9.23125	8.76456	10.6596	11.1408	8.91396
839	PtdEtn 18:0_20:4	PtdEtn	0.0826157	0.0909456	0.102448	0.0968439	0.066838	0.426227	0.351422	0.35893	0.266938	0.877338	0.674918	0.490164	0.303083	0.324139	0.288544	0.487003	0.555806	0.33099	0.360231	0.594503
840	PtdEtn 18:1_20:3	PtdEtn	0.0271391	0.0375878	0.0345706	0.0434978	0.0407152	0.07878	0.0613134	0.0657373	0.0830569	0.109714	0.0658826	0.0692878	0.0563862	0.074333	0.0609433	0.0622144	0.0726949	0.0660842	0.0620065	0.0872881
841	PtdEtn 18:0_20:4.1	PtdEtn	2.60755	2.50234	4.4596	5.05489	2.44216	1.35338	0.781632	0.531547	0.613475	0.54115	1.52727	3.53806	4.23531	3.49948	1.37904	2.58279	3.32705	3.20736	2.67835	2.98558
845	PtdEtn 18:0_20:3	PtdEtn	0.276383	0.18428	0.205056	0.240092	0.257382	0.184749	0.205025	0.163075	0.122481	0.0988492	0.127173	0.215072	0.344546	0.251445	0.160824	0.197302	0.159375	0.158629	0.199575	0.160221
850	PtdEtn 20:0_18:2	PtdEtn	0.0865326	0.0728802	0.0635127	0.0928076	0.106872	0.0964635	0.0981899	0.175097	0.166091	0.110773	0.112569	0.121524	0.11487	0.129609	0.130968	0.159156	0.144748	0.115124	0.125368	0.0866664
851	PtdEtn 18:1_20:1	PtdEtn	0.0220643	0.026259	0.0307698	0.0458776	0.0236095	0.127412	0.124595	0.0798318	0.0859716	0.134233	0.106171	0.102197	0.0490989	0.0754742	0.0527112	0.0984246	0.0837021	0.0879383	0.0982494	0.131532
852	PtdEtn 18:0_20:2	PtdEtn	0.196556	0.284292	0.0991282	0.0469657	0.218456	0.0267199	0.032345	0.0584077	0.104015	0.0543175	0.0501099	0.0400342	0.0970584	0.0926472	0.0101313	0.172293	0.16198	0.0798462	0.0669999	0.0701598
853	PtdGro 18:1_18:2	PtdGro	-1.00465e-05	0.0217472	0.00894403	0.00149846	5.25476e-05	-5.25282e-05	-8.80863e-06	-2.14533e-05	-7.90466e-06	0.000234971	0.014837	0.000484995	-1.47623e-05	3.97557e-05	0.000324039	9.50828e-05	0.00147897	0.0011368	-5.3877e-06	0.0337165
855	Ether-PtdEtn 18:2_22:6	Ether-PtdEtn	0.102255	0.0917915	0.098461	0.0847314	0.0743433	0.0460873	0.0370379	0.0308834	0.0359833	0.0162052	0.0481691	0.0831348	0.160075	0.0989818	0.054147	0.0858159	0.0791019	0.0528165	0.0789912	0.0815511
856	PtdEtn 20:0_18:1	PtdEtn	0.0413088	0.076758	0.026609	0.016194	0.050814	0.0238204	0.0384129	0.0453228	0.127992	0.120519	0.0580005	0.0321106	0.0425062	0.0761716	0.0131552	0.133802	0.124299	0.0696415	0.0476258	0.0650134
859	PtdGro 18:1_18:1	PtdGro	0.156041	0.201381	0.0766767	0.0284286	0.26542	0.125206	0.192289	0.0681061	0.0868497	0.684483	0.0188115	0.0361424	0.00680786	0.0163833	0.0101203	0.0207288	0.0346704	0.0290255	0.0012394	0.0976789
860	PtdGro 18:1_18:1.1	PtdGro	0.0357484	0.0925984	0.155374	0.00143899	0.0237972	0.000420161	0.0301072	0.00113493	0.0009741	0.0150781	0.0332886	0.125531	0.00217411	0.0886875	0.0205873	0.0864878	0.114131	0.105892	0.0755031	0.0952783
862	Ether-PtdEtn 18:1_22:6	Ether-PtdEtn	0.909737	0.708722	0.721778	0.442943	0.616693	0.239167	0.162823	0.103157	0.0943809	0.110565	0.210703	0.531434	0.848241	0.652735	0.179207	0.38968	0.304652	0.359773	0.410739	0.290114
863	Ether-PtdEtn 18:2_22:5	Ether-PtdEtn	0.198046	0.19148	0.198855	0.142498	0.15682	0.0740555	0.0581173	0.0398606	0.0554225	0.0367153	0.063667	0.132071	0.169107	0.16788	0.05503	0.139262	0.110554	0.0961858	0.127897	0.121721
864	PtdGro 18:0_18:1	PtdGro	0.0577067	0.0627843	0.0426366	0.0340121	0.0522665	0.0316558	0.0270659	0.0153959	0.0172835	0.0204247	0.0130788	0.0352525	0.0310768	0.0302674	0.0101845	0.0246742	0.0298434	0.0262206	0.0204281	0.0226624
870	Ether-PtdEtn 18:1_22:5	Ether-PtdEtn	0.655582	0.42024	0.595421	0.572573	0.584853	0.388434	0.332113	0.290157	0.307153	0.176163	0.361802	0.638715	0.939483	0.859152	0.513156	0.575795	0.502557	0.509182	0.589405	0.519754
874	PtdCho 15:0_16:0	PtdCho	0.0612856	0.064766	0.0449525	0.0568745	0.0784964	0.128748	0.118631	0.153004	0.14688	0.0857901	0.137615	0.125051	0.112476	0.122603	0.138007	0.13924	0.114177	0.110217	0.115495	0.120925
875	Ether-PtdEtn 18:0_22:5	Ether-PtdEtn	0.050447	0.0450331	0.0502882	0.0382466	0.0523298	0.00210094	0.00989535	0.00353054	0.00352763	0.00445594	0.00597278	0.0162075	0.0106869	0.0185843	0.00347742	0.0157561	0.00689596	0.0141537	0.00409435	0.0150239
876	Ether-PtdEtn 18:1_22:4	Ether-PtdEtn	0.275569	0.302312	0.238407	0.146251	0.235725	0.0931584	0.0909284	0.0246729	0.0391901	0.0570274	0.0891003	0.122425	0.218215	0.189181	0.0450795	0.185239	0.175268	0.131529	0.163112	0.152005
878	PtdIns 14:0_16:0	PtdIns	2.20795	2.6457	1.91947	1.55568	1.95951	0.999848	1.09668	0.35644	0.448602	1.65482	0.673983	0.376572	0.146667	0.19329	0.156919	0.258493	0.578529	0.263009	0.207593	0.560352
881	PtdSer 18:1_18:2	PtdSer	0.00382581	0.00809679	0.00636348	0.00320032	0.00336377	0.0180609	0.0137741	0.00690826	0.0179435	0.0275014	0.0347138	0.0331757	0.0172073	0.0266633	0.0124171	0.0152459	0.0402813	0.0233709	0.0156226	0.0384225
883	PtdSer 18:1_18:1	PtdSer	0.0523488	0.00817903	0.00513344	0.0209559	0.0128491	0.0191185	0.020322	0.00404454	0.00380888	0.0186838	0.0268131	0.0585598	0.015415	0.0558995	0.0146167	0.0164449	0.040226	0.0296592	0.0160838	0.0357868
888	PtdEtn 18:1_22:6	PtdEtn	0.0324554	0.0166713	0.0327181	0.0212091	0.0394755	0.0185425	0.0221849	0.0272743	0.0103622	0.0118307	0.0214851	0.0342861	0.0381873	0.0558048	0.0405754	0.0228402	0.0282712	0.0289952	0.0327812	0.0443862
889	PtdEtn 18:2_22:5	PtdEtn	0.585821	0.286651	0.333801	0.178814	0.530768	0.498769	0.368344	0.193157	0.210358	0.463966	0.322085	0.316145	0.211408	0.324471	0.113548	0.281456	0.386628	0.235469	0.149111	0.352439
891	SM 20:0;O2/16:1	SM	0.183651	0.0977526	0.0730555	0.0724096	0.160952	0.109323	0.0657602	0.0598056	0.0476708	0.0469725	0.0405631	0.0701751	0.123966	0.0897799	0.0405921	0.0728778	0.0571037	0.0686834	0.0953342	0.0611895
893	PtdEtn 18:0_22:6	PtdEtn	0.40162	0.313802	0.335418	0.300385	0.392751	0.108065	0.0920913	0.061851	0.0642404	0.0384126	0.0628199	0.156484	0.218868	0.240953	0.0905263	0.12516	0.11308	0.129651	0.112573	0.111601
894	PtdCho 16:0_16:1	PtdCho	0.852886	0.847833	0.730864	1.16353	1.01383	2.99135	2.8252	3.18267	2.41767	2.28458	2.9411	3.09773	2.79648	2.83704	2.86805	2.95884	2.82309	3.22936	3.27706	2.78843
898	PtdCho 16:0_16:0	PtdCho	0.863652	0.432336	0.515629	0.677559	0.686828	0.665695	0.510108	0.267029	0.334962	0.401054	0.660284	0.787631	0.895013	0.818915	0.474247	0.720178	0.72778	0.727286	0.654414	0.709746
909	PtdEtn 18:0_22:4	PtdEtn	0.259672	0.233459	0.230969	0.165002	0.246219	0.103366	0.0716167	0.0516838	0.0660181	0.0826237	0.0912347	0.153617	0.193053	0.18181	0.0828523	0.135362	0.121549	0.116407	0.127932	0.144249
910	PtdGro 18:1_20:4	PtdGro	0.00064401	0.000244045	0.00874374	0.00181868	0.000460273	4.95147e-05	-4.93041e-06	-8.47335e-06	0.00012183	8.74076e-05	0.00214897	0.000458662	0.00062909	0.000861576	-1.91761e-05	0.000412393	0.00104963	0.00133022	0.000347032	0.0175182
912	PtdThr 16:0_20:4	PtdThr	0.0240275	0.0489877	0.0365316	0.0261506	0.0180238	1.23658	1.09025	0.585134	0.57779	1.74437	1.11999	1.04845	0.574152	0.623102	0.365996	0.99332	1.47469	1.00239	0.892771	1.82038
915	PtdGro 18:1_20:3	PtdGro	0.0563893	0.112719	0.101163	0.0632687	0.0831409	0.05137	0.0710479	0.0183556	0.0353657	0.0804636	0.0414397	0.0844819	0.0697501	0.0371674	0.00541976	0.0319974	0.0791903	0.0606597	0.0012315	0.0971139
924	PtdCho 16:0_17:1	PtdCho	0.0575649	0.0314505	0.0533363	0.0979304	0.0553256	0.0709617	0.0756948	0.0634655	0.0774982	0.064156	0.0684691	0.0887029	0.11469	0.120506	0.106452	0.104223	0.0977799	0.115125	0.109783	0.0756321
930	PtdIns 14:0_18:1	PtdIns	0.867265	1.24482	1.00576	0.481109	0.874129	1.01933	0.966182	0.44172	0.445789	1.58844	0.612712	0.372568	0.160332	0.186047	0.163457	0.30919	0.557451	0.313881	0.251478	0.603258
939	PtdSer 18:0_20:4	PtdSer	0.0608338	0.0415585	0.0360955	0.0112086	0.0236838	0.0272197	0.00834361	0.00508295	0.00779491	0.0130571	0.0254696	0.0183681	0.00786039	0.0411547	0.0168304	0.0212256	0.0434316	0.0318099	0.0212423	0.0436355
941	PtdCho 14:0_20:4	PtdCho	0.170033	0.0920375	0.117634	0.10621	0.110448	0.0388629	0.0372707	0.0219819	0.0218843	0.0230458	0.0544871	0.069152	0.0590046	0.0889025	0.0450373	0.0466419	0.0889694	0.058843	0.0509991	0.0706496
945	PtdCho 16:0_18:3	PtdCho	0.134889	0.198603	0.196056	0.136946	0.144359	0.122934	0.137442	0.0244302	0.0747094	0.146692	0.0820547	0.151952	0.106659	0.130469	0.0141497	0.102644	0.143476	0.131168	0.00986649	0.184588
947	PtdCho 16:0_18:2	PtdCho	3.59111	2.49921	2.85754	4.04072	5.1117	3.01045	2.98019	3.98504	4.55335	2.13515	2.7725	3.08604	3.72916	3.62478	2.98717	3.63055	2.9423	3.43014	3.49782	3.07149
949	PtdCho 16:0_18:1	PtdCho	3.19017	2.01776	2.36181	3.66726	3.12936	3.96593	3.65074	5.49944	5.52308	2.31039	3.60416	3.79546	4.94185	4.08607	6.6132	3.92508	3.03387	4.29811	5.05762	3.25434
951	PtdGro 18:1_22:6	PtdGro	0.0554404	0.134135	0.267876	0.110252	0.0487536	0.0318245	0.00282783	0.00145385	0.00623575	0.000955432	0.0210564	0.119577	0.111404	0.0987865	0.0150757	0.0856162	0.147639	0.090944	0.0691079	0.160286
952	PtdCho 16:0_18:0	PtdCho	0.227803	0.145419	0.166818	0.179935	0.185419	0.124085	0.10042	0.081045	0.070112	0.0496837	0.0865146	0.177146	0.261208	0.166684	0.0805335	0.188528	0.132695	0.169126	0.170618	0.132816
953	PtdIns 33:1	PtdIns	0.0650599	0.117566	0.0928164	0.0288179	0.067422	0.0440576	0.0646834	0.0347982	0.0308214	0.140815	0.0339163	0.00428178	0.00791246	0.00305411	0.00652322	0.0240337	0.0441357	0.0209611	0.0209591	0.0482039
955	PtdGro 18:1_22:5	PtdGro	0.000804759	0.00132421	0.00647795	0.00768033	0.000301751	0.000714245	0.000794106	-1.29465e-05	0.000129971	8.79061e-05	0.015705	0.000978359	0.000198241	0.007811	0.000925561	0.00234784	0.00820951	0.00147338	0.00102393	0.00842244
960	PtdThr 18:1_20:4	PtdThr	0.000620288	0.0209235	0.00585145	0.000968373	0.000512975	0.266552	0.297067	0.00606918	0.0119846	0.303213	0.256734	0.223746	0.0131176	0.0626115	0.0148709	0.159126	0.356154	0.0988108	0.0569276	0.400465
963	PtdThr 18:0_20:4	PtdThr	0.0836993	0.154467	0.113207	0.0784974	0.102356	0.481054	0.473549	0.239671	0.319909	0.582922	0.443803	0.37521	0.232989	0.251246	0.2851	0.333098	0.523508	0.348604	0.308279	0.535101
974	PtdCho 17:1_18:1	PtdCho	0.104034	0.114175	0.132025	0.152304	0.110891	0.152667	0.152679	0.1229	0.148846	0.195615	0.154539	0.159412	0.111223	0.138606	0.136651	0.122825	0.153598	0.146495	0.137717	0.167935
978	PtdCho 17:0_18:1	PtdCho	0.0818141	0.0283832	0.0507724	0.0992522	0.0636905	0.0627455	0.0594413	0.0401607	0.0602601	0.0299214	0.0546634	0.077743	0.101783	0.0890515	0.0884021	0.069078	0.0490436	0.0881228	0.0959028	0.0556278
980	PtdIns 16:0_18:2	PtdIns	2.78945	2.95427	2.85811	2.39325	2.69959	1.33763	1.60022	0.965307	0.826626	2.31935	0.825505	0.605476	0.270274	0.354478	0.143261	0.451942	0.824191	0.466226	0.496735	0.957938
984	PtdIns 16:0_18:1	PtdIns	8.23945	10.75	8.77903	7.82477	7.97549	7.61114	8.10054	7.26167	7.60392	7.81726	6.07371	4.8972	3.24771	3.86509	4.97288	4.51702	5.40152	5.21992	5.06009	5.10335
988	PtdCho 16:0_20:5	PtdCho	0.569313	0.720906	0.69854	0.498306	0.411579	0.0843839	0.0739083	0.0661268	0.0731155	0.050381	0.139529	0.156717	0.170714	0.152436	0.0864311	0.122517	0.133179	0.128805	0.0937351	0.11858
991	PtdCho 18:2_18:2	PtdCho	0.163848	0.205577	0.20459	0.143997	0.192414	0.116738	0.142623	0.127732	0.14423	0.122399	0.0770665	0.0843611	0.0780434	0.0765931	0.0547868	0.0652332	0.0822844	0.103195	0.0387136	0.0951102
992	PtdCho 16:0_20:4	PtdCho	4.12509	2.87681	3.60568	5.28828	3.5784	0.786361	0.592048	1.09504	0.816462	0.530517	0.948466	1.3874	1.77305	1.78402	1.8318	1.22482	0.945637	1.21848	1.23472	0.778844
995	PtdCho 18:1_18:2	PtdCho	2.11183	2.02646	2.3652	3.03329	2.60128	1.70402	1.89209	3.86882	3.29435	0.0179784	1.40244	1.55554	1.90862	2.10642	3.11426	1.63848	1.16874	1.76717	2.10616	0.0238324
996	PtdCho 18:1_18:2.1	PtdCho	0.230652	0.0392062	0.13057	0.330346	0.0410149	0.141445	0.176058	0.293214	0.43426	1.07689	0.291223	0.190231	0.208949	0.303165	0.287873	0.151539	0.148316	0.346201	0.338973	1.04653
1000	PtdCho 18:1_18:1	PtdCho	6.1734	6.48856	5.74244	7.16182	8.39984	4.84996	5.14056	9.19389	10.6217	3.92999	5.68528	5.9743	7.65796	6.23689	7.69255	7.36286	6.95277	7.42445	7.29879	4.23299
1004	PtdCho 18:0_18:1	PtdCho	0.911403	0.631597	0.96466	1.70708	1.05873	1.36471	1.3358	1.22792	1.3547	0.635259	1.48513	1.35064	1.88285	1.85678	1.66532	1.5606	1.17326	1.9254	1.84941	1.07006
1007	PtdIns 35:2	PtdIns	0.0157876	0.064468	0.0453119	0.0135366	0.0119162	0.0281239	0.0288177	0.000136808	0.0204761	0.0462564	0.0185758	0.0138851	0.00932989	0.0133882	0.00462936	0.0136853	0.0166192	0.0105015	0.000203854	0.0163464
1010	PtdThr 20:1_20:5	PtdThr	0.0730827	0.0970673	0.0984274	0.0687455	0.08081	0.323754	0.348813	0.260819	0.315597	0.302989	0.434239	0.303638	0.160067	0.23123	0.282435	0.2571	0.324727	0.204464	0.265499	0.351887
1011	PtdCho 18:0_18:0	PtdCho	0.0278904	0.0508655	0.0472054	0.0558065	0.0202135	0.0512657	0.0525173	0.0432285	0.0496453	0.0293228	0.0499708	0.0512912	0.0773328	0.0738309	0.0774919	0.0450449	0.0365501	0.0738015	0.0658037	0.0394976
1016	PtdThr 20:1_20:4	PtdThr	4.51626	5.68867	5.63847	4.30084	4.41281	10.1952	10.7202	8.35307	11.1657	10.976	11.0049	8.88128	6.80258	8.24608	9.2955	8.26035	9.34073	8.82144	8.62502	10.0461
1030	PtdIns 16:0_20:5	PtdIns	0.0318267	0.0729373	0.04111	0.0109115	0.0171287	0.00156764	0.0024578	0.00151377	0.00117614	0.0170789	-1.24688e-05	0.000167269	0.00325148	0.00346031	0.00379877	0.00106354	0.00845682	0.00332872	0.00464121	0.00465205
1035	PtdIns 16:0_20:4	PtdIns	2.12699	2.91608	2.53387	2.25964	1.75998	1.09903	0.825575	0.461734	0.450957	1.03143	1.39217	1.21377	0.563544	0.877755	0.550636	0.995822	1.64598	1.19577	0.705578	1.38468
1038	PtdIns 36:3	PtdIns	0.0635206	0.135586	0.0648954	0.069454	0.0333974	0.0319057	0.032339	0.141686	0.129285	0.588506	0.10979	0.056211	0.0224085	0.0447888	0.0203032	0.0271404	0.0772973	0.0358492	0.0853889	0.0966561
1039	PtdIns 18:1_18:2	PtdIns	0.760184	1.47167	0.962601	0.189717	0.741067	0.132994	0.300027	0.0319494	0.0597393	0.0722915	0.0450626	0.0916196	0.0704744	0.0712296	0.0421879	0.072564	0.146961	0.0738688	0.0843496	0.122561
1041	PtdIns 18:1_18:1	PtdIns	1.81152	2.72489	1.99463	1.24852	2.07067	1.8314	1.91253	1.99397	1.75149	2.52838	1.33157	0.581746	0.280864	0.562494	0.352996	0.87118	0.915778	0.54086	0.715927	0.92687
1045	PtdIns 18:0_18:1	PtdIns	1.58729	1.87514	1.505	1.07597	1.72291	1.14942	1.1213	0.510529	0.490011	1.31343	0.588732	0.445973	0.368977	0.527626	0.265141	0.557946	0.762103	0.669403	0.473963	0.670943
1047	PtdCho 38:6	PtdCho	0.591449	0.879512	0.854253	0.578223	0.573934	0.2675	0.256963	0.221988	0.2125	0.29116	0.329509	0.315463	0.286944	0.251272	0.0642123	0.282819	0.274014	0.251446	0.0907427	0.308048
1048	PtdCho 16:0_22:6	PtdCho	0.0557375	0.0225247	0.0293451	0.0658494	0.0291885	0.0438782	0.0413323	0.05535	0.0491282	0.027205	0.0508748	0.0410773	0.049108	0.0472474	0.0699859	0.0508769	0.0401104	0.0555448	0.0480606	0.0432355
1050	PtdCho 18:1_20:4	PtdCho	3.21353	2.50345	3.62749	3.96369	3.82628	2.33524	2.35747	2.93163	3.13562	1.82946	2.76673	2.73742	3.20606	2.95352	3.71961	2.7564	2.29451	2.41801	2.8876	2.3469
1052	PtdCho 18:1_20:3	PtdCho	0.735514	0.90479	0.816043	0.877224	0.827176	0.76009	0.882109	0.753216	0.830357	0.9272	0.937693	0.706797	0.48905	0.636282	0.530576	0.665872	0.5859	0.689968	0.591645	0.640377
1053	PtdCho 18:0_20:4	PtdCho	0.190138	0.137908	0.176136	0.20801	0.182319	0.103871	0.099554	0.119044	0.168645	0.0514496	0.146144	0.177547	0.269241	0.223042	0.328917	0.131896	0.126459	0.184629	0.175442	0.115973
1055	PtdThr 20:4_22:5	PtdThr	0.0455045	0.0420416	0.0510038	0.0404876	0.0401828	0.213945	0.236181	0.0843749	0.111715	0.170702	0.274892	0.163798	0.116442	0.117482	0.0801067	0.142892	0.292191	0.122621	0.139768	0.288367
1056	PtdCho 20:1_18:2	PtdCho	0.0468727	0.0502671	0.0502247	0.0595383	0.10047	0.0444375	0.054843	0.0534671	0.0624507	0.040592	0.0360633	0.0862072	0.0947971	0.0975245	0.0927327	0.0499242	0.0527804	0.0656819	0.0719179	0.0346127
1057	PtdCho 20:1_18:2.1	PtdCho	0.0472592	0.0116713	0.0195233	0.0297816	0.0176322	0.0175994	0.0423522	0.0517037	0.0648188	0.0244728	0.0336143	0.0858802	0.02382	0.0917483	0.0945907	0.0617814	0.0500404	0.0657664	0.0590715	0.0422165
1060	SM 23:2;O2/19:0	SM	0.246302	0.14302	0.130918	0.0883869	0.167364	0.111043	0.0792454	0.0098601	0.0490484	0.0810262	0.0889608	0.122828	0.132043	0.0994336	0.0088081	0.12127	0.114103	0.0796992	0.140158	0.14392
1063	PtdCho 18:1_20:1	PtdCho	0.0673077	0.0708667	0.0636437	0.0458828	0.0577093	0.0493853	0.0508935	0.00676404	0.0387357	0.050847	0.0534428	0.0502917	0.0568817	0.0449798	0.0346785	0.0714788	0.0705255	0.0434091	0.0409397	0.0553408
1066	SM 23:1;O2/19:0	SM	0.059411	0.0361424	0.0300671	0.00452378	0.0455046	0.0172396	0.0296363	0.00105453	0.0109157	0.0237084	0.0208109	0.0165649	0.0458919	0.0154623	0.00642961	0.0136981	0.0171327	0.0037944	0.0300402	0.0204946
1068	PtdCho 20:0_18:1	PtdCho	0.0821205	0.117376	0.0598913	0.0469696	0.102706	0.0338813	0.0358451	0.0432062	0.0712606	0.0582525	0.0267931	0.03541	0.058059	0.0506604	0.00769038	0.0721347	0.0829215	0.0564954	0.0576233	0.038379
1075	PtdIns 18:1_20:4	PtdIns	0.482239	0.529835	0.501218	0.353111	0.485698	0.263748	0.216362	0.118701	0.109419	0.26795	0.196038	0.247946	0.133145	0.217094	0.104487	0.174875	0.275549	0.228065	0.145636	0.269183
1079	PtdIns 18:0_20:3	PtdIns	0.153919	0.141975	0.14756	0.156514	0.24562	0.0943903	0.077608	0.0421445	0.0465688	0.0447766	0.035592	0.0873287	0.0777147	0.121833	0.00503724	0.0563168	0.0637679	0.106858	0.0492286	0.068576
1083	PtdCho 40:6	PtdCho	0.249016	0.158219	0.141271	0.217524	0.392932	0.367299	0.330272	0.531314	0.716902	0.285364	0.566083	0.293785	0.333008	0.456038	0.381162	0.519465	0.363123	0.371753	0.331744	0.295375
1086	PtdCho 18:1_22:4	PtdCho	0.0321245	0.0440707	0.039276	0.0388475	0.0404627	0.0506733	0.0525077	0.0541719	0.0507619	0.0694835	0.0423698	0.0424998	0.0268279	0.0421003	0.0296486	0.0328904	0.0385869	0.0323853	0.033549	0.0384814
1095	PtdIns 40:5	PtdIns	0.0619614	0.0635285	0.0750395	0.0788078	0.0922068	0.0499479	0.0498244	0.000112305	-0.000144043	0.0317686	-9.71515e-05	0.0509722	0.061707	0.087216	0.0279788	0.0356058	0.0641277	0.0571893	0.0415331	0.0574726
