# Supplementary material for: Phosphatidylserine synthase in the endoplasmic reticulum of Toxoplasma is essential for its lytic cycle in human cells
Source: J Lipid Res. Author manuscript; Available in PMC 2024 Jun 14. (PMC11166882; doi:10.1016/j.jlr.2024.100535)
Supplement: Supplementary Material [file EMS196775-supplement-Supplementary_Material.zip › 1-s2.0-S0022227524000403-mmc2.xlsx]

## Sheet: Tabelle1
Table S1: constructs, and screening primers
Primer Name (restriction site)	Nucleotide Sequence (crossover sequence targeting the 3’-end of TgPSS gene )	Cloning Vector (research objective)
C-terminal 2HA-DD-tagging of TgPSS gene locus of T. gondii
TgPSS-3’IT-2HA-DD-F1	TACTTCCAATCCAATTTAATGCGACGGGGAAGTCCTTTGG	pLIC-2HA-DD-DHFR (Endogenous C-terminal tagging of TgPSS with 2HA-DD)
TgPSS-3’IT-2HA-DD-R1	TCCTCCACTTCCAATTTTAGCCTCGTCTTTTTGGCCTTCC
CRISPR/Cas9-assisted 3’-insertional taggin of AID system to the TgPSS gene with a 3HA tag epitope in the RHΔku80Δhxgprt-TirI−strain
TgPSS-sgRNA-3’IT-F1	AAATACTTGCCCACCCAAAAGTTTTAGAGCTAGAAATAGC	pSAG1::CAS9-U6::sgUPRT – targeting TgPSS 3’UTR
TgPSS-sgRNA-3’IT-R1	AACTTGACATCCCCATTTAC
TgPSS-AID-3HA-DHFR-F1	GCATTCGCGAAAGGCTCTGTTGGAAGGCCAAAAAGACGAGATGGGCAGTGTCGAGCTG	pLinker-AID-3xHA-DHFR-LoxP
TgPSS-AID-3HA-DHFR-R1	GGCCAAGACAAAAACTCCCCAGAAAGCTTTCGGGATCGGTTGTCACTGTAGCCTGCCAGA
TgPSS-AID-3HA-GENE-SCRN-F1 (PCR4)	TTGGAATTGTGCGTGAGACG	Gene screening primers from gDNA of mutant strain TgPSS-AID-3HA
TgPSS-AID-3HA-GENE-SCRN-R1 (PCR4)	CCTTTCATGAGACGTAAACGCT
TgPSS-AID-3HA-DHFRTS-SCRN-F1 (PCR5)	TTGACGCTCATGGTTGCACA
TgPSS-AID-3HA-DHFRTS-SCRN-R1 (PCR5)	TTTTCTTTCGCCTCTGGGGCGA
5' to 3’-insertion of DiCre system while replacing the TgPSS gene with a cDNA amplified version with a 3FLAG tag epitope and two LoxP sites at its two ends in the RHΔku80Δhxgprt-DiCre−strain
pG140- TgPSS-5'UTR-cre-F (ApaI)	CTCATCGGGCCCTTTTGCCTTCCGCGTTTCAA	pG140 plasmid
pG140- TgPSS-5'UTR-cre-R (EcoRI)	CTCATCGAATTCGATATCTATAACTTCGTATAATGTATGCTATACGAAGTTATCTTGAAGAGACGGGAGAAGC
pG140-TgPSS-cre-F (EcoRV)	CTCATCGATATCCGACAAAATGTCGGGGACTGCCGCT
pG140-TgPSS-3FLAG-R (PacI)	TTAATTAACTACTTGTCATCGTCATCCTTGTAATCGATATCATGATCTTTATAATCACCGTCATGGTCTTTGTAGTCCTCGTCTTTTTGGCCTTCCAACA
pG140- TgPSS-3'UTR-cre-F (SacI)	CTCATCGAGCTCACCGTCGAGTCTGGAAAT
pG140- TgPSS-3'UTR-cre-R (SacI)	CTCATCGAGCTCGCATATCTGTACGTAAGCAG
TgPSS-3FLAG-DiCre-5’end-Scr-F (PCR2)	CGGAGACCACGAAGAAGAC	Gene screening primers from gDNA of mutant strain TgPSS-3FLAG-DiCre
TgPSS-3FLAG-DiCre-5’end-Scr-R (PCR2)	TTTTGTCGGATATCTATAACTTCGTATA
TgPSS-3FLAG-DiCre-gDNA-Scr-F (PCR1)	ATACGTGGACATATTCATATAA
TgPSS-3FLAG-DiCre-gDNA-Scr-R (PCR1)	TATACATGAATACAGCATAGGT
TgPSS-3FLAG-DiCre-3’end-Scr-F (PCR3)	CTGCATAGCCCTACAGAAGCTG
TgPSS-3FLAG-DiCre-3’end-Scr-R (PCR3)	AGATCGTTCTCCAGATCAGCAA
